# Supplementary material for: Applying the Ottawa Charter to evaluate health literacy outcomes of the Little Aussie Bugs course for Australian early childhood educators
Source: Health Promot Int. 2026 Jul 6;41(4):daag087. doi: 10.1093/heapro/daag087 (PMC13394707; doi:10.1093/heapro/daag087)
Supplement: daag087_Supplementary_Data [file daag087_supplementary_data.zip]

Archive with 3 entries (3 files):
- Supplementary Figure - Appendix B.pdf
- Supplementary Figure - Appendix G.pdf
- Supplementary Text and Tables - Appendices A-H (except B and G).docx
